# Supplementary material for: Humid heat environment causes anxiety-like disorder via impairing gut microbiota and bile acid metabolism in mice
Source: Nat Commun. 2024 Jul 7;15:5697. doi: 10.1038/s41467-024-49972-w (PMC11228019; doi:10.1038/s41467-024-49972-w)
Supplement: Supplementary file 4 — Supplementary Data 1 [file 41467_2024_49972_MOESM4_ESM.xlsx]

## Sheet: Supplementary Data 1
Supplementary Data 1. List of altered serum metabolites (n=36 compounds): an in-house library and detected NC/HHE in blood sera.
Compounds	Mass-to-charge ratio	Molecular Weight (Da)	Ionization model	Formula	cpd_ID	HMDB	Pubchem CID	CAS	ChEBI	peak intensity_NC1	peak intensity_NC2	peak intensity_NC3	peak intensity_NC4	peak intensity_NC5	peak intensity_NC6	peak intensity_HHE1	peak intensity_HHE2	peak intensity_HHE3	peak intensity_HHE4	peak intensity_HHE5	peak intensity_HHE6
L-Threonine	118.05	119.058	[M-H]-	C4H9NO3	C00188	HMDB0000167	6288	72-19-5	16857	697260	772490	803390	628260	746130	722180	2053300	1374100	1365200	1041400	1314700	1772600
L-Dopa	198.069	197.069	[M+H]+	C9H11NO4	C00355	HMDB0000181	6047	59-92-7	15765	105060	92429	131980	149490	62742	116160	221140	273160	292910	319560	272220	254620
L-Carnosine	225.099	226.107	[M-H]-	C9H14N4O3	C00386	HMDB0000033	439224	305-84-0	15727	74231	57623	118630	52258	86182	175670	60254	24444	19396	62136	64408	32524
N-Acetylneuraminic Acid	310.1	309.106	[M+H]+	C11H19NO9	C19910	HMDB0000230	445063	131-48-6	45744	117330	99074	71739	39973	38098	94596	30416	12251	4562.6	25907	20379	12199
Taurochenodesoxycholic Acid	498.289	499.297	[M-H]-	C26H45NO6S	C05465	HMDB0000951	387316	516-35-8	16525	37277	55788	22605	23992	155480	29300	216020	231930	125400	203330	459020	448560
Glycocholic Acid	464.301	465.309	[M-H]-	C26H43NO6	C01921	HMDB0000138	10140	475-31-0	17687	5242.6	4694.8	4028.1	7790.3	18403	1801.8	26717	30657	20395	20354	45084	67385
Taurodeoxycholic acid	498.289	499.297	[M-H]-	C26H45NO6S	C05463	HMDB0000896	9848818	14605-22-2	9410	177570	142460	141800	29771	280340	121640	357400	146700	177380	229640	757490	1080000
Taurine-α-ratcholate sodium salt	498.278	515.292	[M-H2O+H]+	C26H45NO7S	-	-	168408	25696-60-0	-	40941	30372	30562	54939	134670	25338	150960	245500	187730	133380	330560	210440
Lithocholic acid	359.295	376.298	[M-H2O+H]+	C24H40O3	C03990	HMDB0000761	9903	434-13-9	16325	2174.9	1641.5	3260.2	2212.6	4750.6	1722.1	8738.6	4583	4973.9	4573.2	9419.6	8628.1
Taurocholic acid	498.278	515.292	[M-H2O+H]+	C26H45NO7S	C05122	HMDB0000036	440567	81-24-3	28865	40941	30372	30562	54939	134670	25338	150960	245500	187730	133380	330560	210440
Orotidine	287.052	288.059	[M-H]-	C10H12N2O8	C01103	HMDB0000788	92751	314-50-1	25722	5643.1	2993.5	3029.3	7537.2	4539.1	5118.6	21646	11648	16410	5429.9	18649	16516
Xanthosine	283.068	284.076	[M-H]-	C10H12N4O6	C01762	HMDB0000299	3408	146-80-5	18107	1493100	3421400	1719100	2021700	920200	1931100	661800	622600	972250	741800	879650	804680
3-Hydroxybutyrate	103.04	104.047	[M-H]-	C4H8O3	C01089	HMDB0000357	441	300-85-6	20067	9329500	7352800	5756500	5480400	15551000	6274200	16518000	21880000	17007000	17238000	19154000	27648000
Caffeic Acid	179.034	180.042	[M-H]-	C9H8O4	C01481	HMDB0001964	1549111	331-39-5	16433	476550	138390	230100	210770	142170	148220	906450	253130	395090	276740	602870	301500
Hippuric Acid	178.05	179.058	[M-H]-	C9H9NO3	C01586	HMDB0000714	464	495-69-2	18089	4807700	1392400	2420300	1971000	1499100	1530500	9360000	2641700	3948700	3142700	5823000	3111100
Hydrocinnamic Acid	149.06	150.068	[M-H]-	C9H10O2	C05629	HMDB0000764	107	501-52-0	28631	254590	180670	308600	149380	408980	144840	853940	586330	798960	531440	804180	829110
Phenylpyruvic Acid	163.04	164.047	[M-H]-	C9H8O3	C00166	HMDB0000205	997	156-06-9	30851	167120	109550	132470	154720	198430	190260	582750	340690	483090	341810	525370	478250
Pyrrole-2-Carboxylic Acid	110.024	111.032	[M-H]-	C5H5NO2	C05942	HMDB0004230	12473	634-97-9	36751	17136	15320	18647	21442	16850	11259	43671	38484	40817	50504	41871	32256
Ureidoisobutyric Acid	145.061	146.069	[M-H]-	C5H10N2O3	C05100	HMDB0002031	160663	2905-86-4	1670	45314	35881	48583	87520	54409	50960	196290	93653	208970	250930	223980	57926
3-Ureidopropionate	131.046	132.054	[M-H]-	C4H8N2O3	C02642	-	111	462-88-4	-	105050	46053	51010	80768	54584	51843	178390	132880	236870	227170	223390	90270
Adrenaline	331.264	332.272	[M-H]-	C22H36O2	-	-	5497181	28874-58-0	-	1424.7	1736.3	3435.6	4653.4	1354.1	2265.3	16337	13238	9144.9	10962	22376	11429
Cinnamic Acid	149.052	148.052	[M+H]+	C9H8O2	C00423	HMDB0000930	444539	140-10-3	35697	215440	84129	113530	109970	357230	72049	638140	553280	723640	359810	586940	820530
TranexamicAcid	158.1	157.11	[M+H]+	C8H15NO2	-	-	5526	1197-18-8	-	31834	15930	23769	25622	14073	25384	13674	5824	2603.3	9777	4559	6145.7
L-Fucose	163.061	164.069	[M-H]-	C6H12O5	C01019	HMDB0000174	17106	2438-80-4	2181	96594	72785	74124	59851	137120	61684	180410	199000	184890	180290	182550	247730
L-Rhamnose	163.061	164.069	[M-H]-	C6H12O5	C00507	HMDB0000849	25310	3615-41-6	62346	96594	72785	74124	59851	137120	61684	180410	199000	184890	180290	182550	247730
Biotin	245.09	244.088	[M+H]+	C10H16N2O3S	C00120	HMDB0000030	171548	58-85-5	15956	186770	251020	173240	196020	178460	156400	401250	325680	350860	484020	495040	284460
Vitamin D3	383.331	384.339	[M-H]-	C27H44O	C05443	HMDB0000876	10883523	67-97-0	28940	61862	39941	41707	18660	30357	57391	5255.7	16147	9034.4	27116	26687	38845
Kojibiose	325.111	342.116	[M-H2O+H]+	C12H22O11	C19632	HMDB0011742	164939	2140-29-6	33020	148260	202860	373350	244650	163980	273530	141090	74867	34190	95919	109120	76547
Mavidin	331.08	330.074	[M+H]+	C17H14O7	-	-	69512	643-84-5	-	17910	8524.5	21400	17194	13229	7158.9	7124.7	7270.7	3165.5	2570.3	3917.7	1060.7
13-HpODE	311.222	312.23	[M-H]-	C18H32O4	-	-	6437847	23017-93-8	-	157640	142820	231100	173430	205010	139550	252140	598550	487170	405610	429620	715900
4-Pyridoxic Acid	182.045	183.053	[M-H]-	C8H9NO4	C00847	HMDB0000017	6723	82-82-6	17405	727770	199450	244170	393260	324980	118950	752230	589550	798860	1927500	634680	303640
15-deoxy-δ-12,14-PGJ2	317.204	316.204	[M+H]+	C20H28O3	C14717	HMDB0005079	5311211	87893-55-8	34159	70168	72858	93116	69361	144800	92337	149370	464390	342730	216390	203550	254680
3-Hydroxyanthranilic Acid	152.035	153.043	[M-H]-	C7H7NO3	C00632	HMDB0001476	86	548-93-6	15793	9160.8	8160.9	20303	8478.5	8865.8	10501	20386	15365	32714	24095	28789	13773
Enterodiol	301.144	302.152	[M-H]-	C18H22O4	C18166	HMDB0005056	115089	80226-00-2	544560	3643.5	920.19	152.34	691.92	619.41	1465.3	5018.6	8007	5051.1	3174.4	2651.8	2566.1
Biotinamide	244.108	243.104	[M+H]+	C10H17N3O2S	C01893	HMDB0001458	5006	6929-42-6	16615	52966	54424	54716	75726	88099	61973	132010	132950	144710	199720	141010	84422

## Sheet: read me
Description	Annotation
Mass-to-charge ratio	The molecular weight of the parent ion after being added with ions using an electric spray ionization source for substances.
Molecular Weight	relative molecular mass
Ionization model	The ionization mode (M+H for positively charged, M-H for negatively charged).
Formula	chemical formula
cpd_ID	The KEGG database number for the substance.
HMDB	The HMDB database number of the substance.
Pubchem CID	The PubChem database number for the substance.
CAS	CAS number of a substance.
ChEBI	The ChEBI database number for the substance.
Metlin	The substance is identified by its Metlin database number.
