# Supplementary material for: Humid heat environment causes anxiety-like disorder via impairing gut microbiota and bile acid metabolism in mice
Source: Nat Commun. 2024 Jul 7;15:5697. doi: 10.1038/s41467-024-49972-w (PMC11228019; doi:10.1038/s41467-024-49972-w)
Supplement: Supplementary file 8 — Source data [file 41467_2024_49972_MOESM8_ESM.xlsx]

## Sheet: Figure1
figure1b-Distance traveled (cm)			figure1b-Center duration (s)
NC	HHE		NC	HHE
5167.33	4352.47		20.72	10.48
6674.04	5724.21		60.84	20.08
6022.82	5980.08		51.64	31.36
5644.29	4886.04		20.6	3.16
6123.47	5341.99		42.44	22
7691.94	4688.59		42.32	10
6643.27	8309.7		20.99	22.8
5983.69	7163.48		33.89	13.6
6023.18	6648.51		32.33	22.08
4982.03	7019.8		25.66	31.84
4792.96	7750.29		29.83	17.8
6640.26	7978.5		20.19	7.72
figure1c-Time in open arm (s)
NC	HHE
26.36	6.44
15	14.96
30.24	9.56
22.2	0
62.2	1.56
11	0
22.37	0.68
10.93	0
19.32	3.76
21.32	16.6
10.22	0
19.29	0
figure1d-Immobility time (s)
NC	HHE
19	64
17	20
0	19
39	87
54	63
78	116
33	39
35	19
46	0
22	96
25	41
28	19
figure1e-Immobility time (s)
NC	HHE
89	39
52	23
20	61
62	20
76	33
72	93
108	73
112	185
92	116
101	154
78	120
45	77
figure1f-Sucrose perference (%)
NC	HHE
94.2675	92.4731
93.75	93.5484
86.3636	94.2857
89.3478	86.5854
100	83.9683
92.2381	85.7143
95.6432	98.0952
94.1011	97.4026
95.7859	98.1132
96.2836	94.4681
92.3054	92.7536
96.2094	94.086
figure1h-Frequence (Hz)
NC	HHE
3.43	5.14
0.58	4.18
1.56	2.01
1.96	4.75
3.34	6.5
3.75	3.89
3.02	7.27
2.27	2.69
1.13	1.44
0.972	3.27
2.98	2.37
4.13	5.66
1.69	4.04
0.737	1.67
3.91	5.01
3.48	4.06
2.02	3.53
1.26	2.07
	1.99
	4.71
figure1i-Amplitude (pA)
NC	HHE
3.43	5.14
0.58	4.18
1.56	2.01
1.96	4.75
3.34	6.5
3.75	3.89
3.02	7.27
2.27	2.69
1.13	1.44
0.972	3.27
2.98	2.37
4.13	5.66
1.69	4.04
0.737	1.67
3.91	5.01
3.48	4.06
2.02	3.53
1.26	2.07
	1.99
	4.71
figure1k-Frequence (Hz)
NC	HHE
4.33	3.14
2.92	5.15
2.57	4.39
2.6	4.56
3.42	4.24
2.31	3.18
2.23	2.42
5.54	2.66
4.09	3.44
5.59	4.76
3.06	4.02
2.65	2.31
1.46	5.42
5.64	3.11
3.58	4.75
2.15	3.63
2.71	2.07
3.66	2.34
3.35
3.25
2.11
figure1l-Amplitude (pA)
NC	HHE
28.39	27.92
37.41	56.46
33.41	44.97
32.69	23.64
16.89	49.14
20.94	59.85
44.59	47.69
45.85	41.58
29.79	21.06
44.09	31.45
39.49	29.73
36.27	21.59
33.11	30.33
46.76	28.45
43.36	24.28
37.62	28.87
37.91	27.2
35.23	27.13
43.76
43.32
40.88

## Sheet: Figure2
figure2a-Body weight (g)
NC	HHE
33	24
29	24
28	24
29	26
31	27
30	23
31	24
figure2b-Caecum weight (g)
NC	HHE
0.476	0.341
0.464	0.307
0.616	0.46
0.551	0.367
0.509	0.293
0.621	0.276
0.543	0.367
figure2e-Chao1			figure2e-Shannon			figure2e-Simpson
NC	HHE		NC	HHE		NC	HHE
401.553	442.514		5.452	6.134		0.927	0.974
405.667	439.596		6.071	6.167		0.954	0.972
406.349	436		5.773	6.654		0.939	0.979
415.073	445.2		5.819	6.321		0.952	0.97
414.957	562.59		4.79	6.561		0.828	0.975
408.72	465.18		5.581	6.3674		0.92	0.974
figure2d
NC	HHE
0.147896	0.544335
0.142928	0.622785
0.121428	0.31138
0.122312	0.334859
0.120067	0.45235
0.130926	0.453142
figure2f														figure2f-standardized variable
Index	NC1	NC2	NC3	NC4	NC5	NC6	HHE1	HHE2	HHE3	HHE4	HHE5	HHE6		Index	NC1	NC2	NC3	NC4	NC5	NC6	HHE1	HHE2	HHE3	HHE4	HHE5	HHE6
Lactobacillus_murinus	13417	9290	6005	9154	20716	11716	1408	1134	1549	1334	1491	1383		Lactobacillus_murinus	1.07437	0.428704	-0.08526	0.40753	2.21634	0.808338	-0.8045	-0.84735	-0.78238	-0.81596	-0.7915	-0.80834
Trichinella_pseudospiralis	741	2750	1248	2256	667	1532	2262	2779	3930	2131	3027	2826		Trichinella_pseudospiralis	-1.46916	0.583145	-0.95048	0.078089	-1.54485	-0.66065	0.084852	0.61315	1.7879	-0.0489	0.866254	0.660651
Lactobacillus_johnsonii	1769	215	456	1154	709	861	1604	1291	2397	2863	3108	2252		Lactobacillus_johnsonii	0.225787	-1.42186	-1.16646	-0.42621	-0.89765	-0.73728	0.049895	-0.28177	0.890627	1.38396	1.64368	0.737279
Lactobacillus_intestinalis	878	2291	1043	1061	1181	1371	696	107	270	233	188	299		Lactobacillus_intestinalis	0.118411	2.31666	0.376082	0.404029	0.590794	0.88565	-0.16434	-1.0802	-0.82718	-0.88423	-0.95374	-0.78194
Akkermansia_muciniphila	729	713	1180	2154	1218	1199	622	65	82	484	22	255		Akkermansia_muciniphila	0.00273	-0.0217	0.720298	2.2695	0.781534	0.750471	-0.16761	-1.05262	-1.02498	-0.38585	-1.12129	-0.75047
Lachnospiraceae_bacterium_COE1	195	448	558	303	534	408	5	18	20	376	156	115		Lachnospiraceae_bacterium_COE1	-0.32889	0.919664	1.46105	0.203797	1.34444	0.720015	-1.26102	-1.19821	-1.18851	0.565078	-0.51741	-0.72001
Lactobacillus_reuteri	404	405	331	539	598	455	320	148	99	307	259	227		Lactobacillus_reuteri	0.419643	0.432921	-0.0647	1.33117	1.72558	0.768922	-0.14067	-1.295	-1.626	-0.2287	-0.55423	-0.76892
Faecalibaculum_rodentium	87	149	657	602	157	330	13	22	23	28	16	20		Faecalibaculum_rodentium	-0.38308	-0.11342	2.07752	1.84005	-0.07791	0.668633	-0.70315	-0.66101	-0.65606	-0.63471	-0.68824	-0.66863
Bacteroides_acidifaciens	296	664	147	306	602	403	344	886	1084	1364	1214	978		Bacteroides_acidifaciens	-0.97183	-0.066	-1.3388	-0.94776	-0.21735	-0.70835	-0.85444	0.480715	0.968352	1.65828	1.28883	0.708348
Ruminococcus_flavefaciens	189	42	39	74	176	104	14	33	34	22	8	22		Ruminococcus_flavefaciens	2.03807	-0.34157	-0.39013	0.176449	1.82763	0.662089	-0.79483	-0.48726	-0.47107	-0.66533	-0.89196	-0.66209
figure2h														figure2h-standardized variable
ID	NC1	NC2	NC3	NC4	NC5	NC6	HHE1	HHE2	HHE3	HHE4	HHE5	HHE6		ID	NC1	NC2	NC3	NC4	NC5	NC6	HHE1	HHE2	HHE3	HHE4	HHE5	HHE6
L-Threonine	697260	772490	803390	628260	746130	722180	2053300	1374100	1365200	1041400	1314700	1772600		L-Threonine	-0.877826	-0.716883	-0.650777	-1.02544	-0.773276	-0.824513	2.02321	0.57017	0.55113	-0.141591	0.443093	1.4227
L-Dopa	105060	92429	131980	149490	62742	116160	221140	273160	292910	319560	272220	254620		L-Dopa	-0.951862	-1.09183	-0.653546	-0.459507	-1.42081	-0.828856	0.334487	0.91095	1.12981	1.42514	0.900534	0.705498
L-Carnosine	74231	57623	118630	52258	86182	175670	60254	24444	19396	62136	64408	32524		L-Carnosine	0.121659	-0.263102	1.15026	-0.387394	0.39853	2.47171	-0.202149	-1.03177	-1.14871	-0.158548	-0.105913	-0.844575
N-Acetylneuraminic Acid	117330	99074	71739	39973	38098	94596	30416	12251	4562.6	25907	20379	12199		N-Acetylneuraminic Acid	1.8209	1.34682	0.636972	-0.187944	-0.236635	1.23053	-0.436125	-0.907844	-1.1075	-0.553217	-0.696771	-0.909194
Taurochenodesoxycholic Acid	37277	55788	22605	23992	155480	29300	216020	231930	125400	203330	459020	448560		Taurochenodesoxycholic Acid	-0.840189	-0.720658	-0.934931	-0.925974	-0.0769182	-0.891699	0.314006	0.416742	-0.271153	0.232063	1.88313	1.81558
Glycocholic Acid	5242.6	4694.8	4028.1	7790.3	18403	1801.8	26717	30657	20395	20354	45084	67385		Glycocholic Acid	-0.807776	-0.835776	-0.869853	-0.677553	-0.135097	-0.983648	0.289864	0.491253	-0.0332777	-0.0353734	1.22867	2.36856
Taurodeoxycholic acid	177570	142460	141800	29771	280340	121640	357400	146700	177380	229640	757490	1080000		Taurodeoxycholic acid	-0.410713	-0.525208	-0.52736	-0.89269	-0.0755773	-0.593102	0.175718	-0.511381	-0.411333	-0.240911	1.48042	2.53214
Taurine-α-ratcholate sodium salt	40941	30372	30562	54939	134670	25338	150960	245500	187730	133380	330560	210440		Taurine-伪-ratcholate sodium salt	-0.911093	-1.01768	-1.01577	-0.769924	0.0341612	-1.06845	0.198445	1.15188	0.56927	0.0211515	2.00971	0.7983
Lithocholic acid	2174.9	1641.5	3260.2	2212.6	4750.6	1722.1	8738.6	4583	4973.9	4573.2	9419.6	8628.1		Lithocholic acid	-0.906254	-1.09595	-0.520286	-0.892846	0.00974728	-1.06728	1.42801	-0.0498566	0.0891599	-0.0533418	1.67019	1.38871
Taurocholic acid	40941	30372	30562	54939	134670	25338	150960	245500	187730	133380	330560	210440		Taurocholic acid	-0.911093	-1.01768	-1.01577	-0.769924	0.0341612	-1.06845	0.198445	1.15188	0.56927	0.0211515	2.00971	0.7983
Orotidine	5643.1	2993.5	3029.3	7537.2	4539.1	5118.6	21646	11648	16410	5429.9	18649	16516		Orotidine	-0.639759	-1.03518	-1.02983	-0.35709	-0.804516	-0.718034	1.74846	0.256392	0.967057	-0.671576	1.3012	0.982876
Xanthosine	1493100	3421400	1719100	2021700	920200	1931100	661800	622600	972250	741800	879650	804680		Xanthosine	0.174901	2.51724	0.449427	0.817	-0.52101	0.706947	-0.834893	-0.882509	-0.457784	-0.737715	-0.570267	-0.661334
3-Hydroxybutyrate	9329500	7352800	5756500	5480400	15551000	6274200	16518000	21880000	17007000	17238000	19154000	27648000		3-Hydroxybutyrate	-0.66299	-0.937756	-1.15965	-1.19803	0.201816	-1.08768	0.336231	1.08156	0.404204	0.436313	0.702643	1.88333
Caffeic Acid	476550	138390	230100	210770	142170	148220	906450	253130	395090	276740	602870	301500		Caffeic Acid	0.599126	-0.886379	-0.483505	-0.56842	-0.869773	-0.843196	2.48764	-0.382337	0.24128	-0.27862	1.15404	-0.169852
Hippuric Acid	4807700	1392400	2420300	1971000	1499100	1530500	9360000	2641700	3948700	3142700	5823000	3111100		Hippuric Acid	0.579865	-0.901353	-0.455552	-0.650414	-0.855077	-0.841459	2.5542	-0.359531	0.207316	-0.142247	1.0202	-0.155952
Hydrocinnamic Acid	254590	180670	308600	149380	408980	144840	853940	586330	798960	531440	804180	829110		Hydrocinnamic Acid	-0.824572	-1.08618	-0.63343	-1.19691	-0.278184	-1.21298	1.29654	0.34946	1.10196	0.155203	1.12043	1.20866
Phenylpyruvic Acid	167120	109550	132470	154720	198430	190260	582750	340690	483090	341810	525370	478250		Phenylpyruvic Acid	-0.825015	-1.16047	-1.02691	-0.897268	-0.642577	-0.690182	1.59679	0.186347	1.01609	0.192873	1.26244	0.987885
Pyrrole-2-Carboxylic Acid	17136	15320	18647	21442	16850	11259	43671	38484	40817	50504	41871	32256		Pyrrole-2-Carboxylic Acid	-0.873173	-1.00659	-0.762166	-0.556829	-0.894185	-1.30493	1.07625	0.695178	0.866574	1.57824	0.944007	0.237632
Ureidoisobutyric Acid	45314	35881	48583	87520	54409	50960	196290	93653	208970	250930	223980	57926		Ureidoisobutyric Acid	-0.826396	-0.941791	-0.786406	-0.310085	-0.715135	-0.757327	1.02051	-0.235059	1.17563	1.68893	1.35925	-0.672112
3-Ureidopropionate	105050	46053	51010	80768	54584	51843	178390	132880	236870	227170	223390	90270		3-Ureidopropionate	-0.243422	-1.03512	-0.968596	-0.569267	-0.920636	-0.957418	0.740742	0.130034	1.5255	1.39533	1.34461	-0.441758
Adrenaline	1424.7	1736.3	3435.6	4653.4	1354.1	2265.3	16337	13238	9144.9	10962	22376	11429		Adrenaline	-0.98818	-0.942709	-0.694732	-0.51702	-0.998483	-0.865512	1.18795	0.735721	0.13842	0.403587	2.06922	0.471736
Cinnamic Acid	215440	84129	113530	109970	357230	72049	638140	553280	723640	359810	586940	820530		Cinnamic Acid	-0.631127	-1.11638	-1.00773	-1.02089	-0.107146	-1.16102	0.930947	0.61735	1.24691	-0.0976121	0.741739	1.60496
TranexamicAcid	31834	15930	23769	25622	14073	25384	13674	5824	2603.3	9777	4559	6145.7		TranexamicAcid	1.74075	0.102696	0.910083	1.10094	-0.0885682	1.07642	-0.129664	-0.938184	-1.2699	-0.53104	-1.06847	-0.90505
L-Fucose	96594	72785	74124	59851	137120	61684	180410	199000	184890	180290	182550	247730		L-Fucose	-0.671235	-1.04153	-1.02071	-1.24269	-0.0409403	-1.21418	0.632342	0.92147	0.702019	0.630476	0.665626	1.67936
L-Rhamnose	96594	72785	74124	59851	137120	61684	180410	199000	184890	180290	182550	247730		L-Rhamnose	-0.671235	-1.04153	-1.02071	-1.24269	-0.0409403	-1.21418	0.632342	0.92147	0.702019	0.630476	0.665626	1.67936
Biotin	186770	251020	173240	196020	178460	156400	401250	325680	350860	484020	495040	284460		Biotin	-0.85285	-0.323415	-0.96434	-0.776628	-0.921326	-1.10311	0.914514	0.2918	0.499289	1.59656	1.68737	-0.047862
Vitamin D3	61862	39941	41707	18660	30357	57391	5255.7	16147	9034.4	27116	26687	38845		Vitamin D3	1.73611	0.499619	0.599233	-0.700776	-0.0409848	1.48392	-1.45687	-0.842526	-1.24373	-0.223799	-0.247998	0.437797
Kojibiose	148260	202860	373350	244650	163980	273530	141090	74867	34190	95919	109120	76547		Kojibiose	-0.136066	0.423774	2.17189	0.852267	0.0251185	1.14839	-0.209584	-0.888601	-1.30568	-0.672744	-0.537388	-0.871375
Mavidin	17910	8524.5	21400	17194	13229	7158.9	7124.7	7270.7	3165.5	2570.3	3917.7	1060.7		Mavidin	1.30078	-0.102573	1.82262	1.19372	0.60086	-0.306762	-0.311876	-0.290046	-0.903869	-0.992866	-0.791398	-1.21859
13-HpODE	157640	142820	231100	173430	205010	139550	252140	598550	487170	405610	429620	715900		13-HpODE	-0.87466	-0.950654	-0.497971	-0.793692	-0.631755	-0.967422	-0.390081	1.38625	0.815109	0.396884	0.520003	1.98799
4-Pyridoxic Acid	727770	199450	244170	393260	324980	118950	752230	589550	798860	1927500	634680	303640		4-Pyridoxic Acid	0.296547	-0.797656	-0.705036	-0.396256	-0.537671	-0.964379	0.347206	0.0102796	0.443781	2.78131	0.103748	-0.581868
15-deoxy-δ-12,14-PGJ2	70168	72858	93116	69361	144800	92337	149370	464390	342730	216390	203550	254680		15-deoxy-δ-12,14-PGJ2	-0.898021	-0.876254	-0.712328	-0.904552	-0.294107	-0.718632	-0.257127	2.29198	1.30752	0.285192	0.181292	0.595031
3-Hydroxyanthranilic Acid	9160.8	8160.9	20303	8478.5	8865.8	10501	20386	15365	32714	24095	28789	13773		3-Hydroxyanthranilic Acid	-0.890758	-1.00865	0.422907	-0.971201	-0.925538	-0.732748	0.432693	-0.159283	1.88616	0.869984	1.42341	-0.34698
Enterodiol	3643.5	920.19	152.34	691.92	619.41	1465.3	5018.6	8007	5051.1	3174.4	2651.8	2566.1		Enterodiol	0.349591	-0.820916	-1.15095	-0.919028	-0.950194	-0.586622	0.940624	2.22507	0.954592	0.147967	-0.0766517	-0.113486
Biotinamide	52966	54424	54716	75726	88099	61973	132010	132950	144710	199720	141010	84422		Biotinamide	-1.03776	-1.00684	-1.00064	-0.55502	-0.292589	-0.846722	0.638764	0.658702	0.908132	2.07489	0.829655	-0.370578
figure2j														figure2j-standardized variable
ID	NC1	NC2	NC3	NC4	NC5	NC6	HHE1	HHE2	HHE3	HHE4	HHE5	HHE6		ID	NC1	NC2	NC3	NC4	NC5	NC6	HHE1	HHE2	HHE3	HHE4	HHE5	HHE6
Taurochenodesoxycholic Acid	37277	55788	22605	23992	155480	29300	216020	231930	125400	203330	459020	448560		Taurochenodesoxycholic Acid	-0.840189	-0.720658	-0.934931	-0.925974	-0.0769182	-0.891699	0.314006	0.416742	-0.271153	0.232063	1.88313	1.81558
Glycocholic Acid	5242.6	4694.8	4028.1	7790.3	18403	1801.8	26717	30657	20395	20354	45084	67385		Glycocholic Acid	-0.807776	-0.835776	-0.869853	-0.677553	-0.135097	-0.983648	0.289864	0.491253	-0.0332777	-0.0353734	1.22867	2.36856
Taurodeoxycholic acid	177570	142460	141800	29771	280340	121640	357400	146700	177380	229640	757490	1080000		Taurodeoxycholic acid	-0.410713	-0.525208	-0.52736	-0.89269	-0.0755773	-0.593102	0.175718	-0.511381	-0.411333	-0.240911	1.48042	2.53214
Taurine-α-ratcholate sodium salt	40941	30372	30562	54939	134670	25338	150960	245500	187730	133380	330560	210440		Taurine-伪-ratcholate sodium salt	-0.911093	-1.01768	-1.01577	-0.769924	0.0341612	-1.06845	0.198445	1.15188	0.56927	0.0211515	2.00971	0.7983
Lithocholic acid	2174.9	1641.5	3260.2	2212.6	4750.6	1722.1	8738.6	4583	4973.9	4573.2	9419.6	8628.1		Lithocholic acid	-0.906254	-1.09595	-0.520286	-0.892846	0.00974728	-1.06728	1.42801	-0.0498566	0.0891599	-0.0533418	1.67019	1.38871
Taurocholic acid	40941	30372	30562	54939	134670	25338	150960	245500	187730	133380	330560	210440		Taurocholic acid	-0.911093	-1.01768	-1.01577	-0.769924	0.0341612	-1.06845	0.198445	1.15188	0.56927	0.0211515	2.00971	0.7983
figure2k-Log10(Concentration)
NC	HHE
3.33744	3.94144
3.21524	3.66115
3.51324	3.6967
3.3449	3.66022
3.43943	3.97403
3.23606	3.93592
figure2l-Association analysis
Lactobacillus_murinus	Lithocholic
4.12766	3.33744
3.96803	3.21524
3.77852	3.51324
3.96165	3.3449
4.31631	3.43943
4.0688	3.23606
3.1486	3.94144
3.05467	3.66115
3.28991	3.6967
3.46757	3.66022
3.54296	3.97403
3.33915	3.93592

## Sheet: Figure3
figure3b-Chao1			figure3b-Shannon			figure3b-Simpson
GF-NC	GF-HHE		GF-NC	GF-HHE		GF-NC	GF-HHE
1534.01	1846.98		5.873	6.198		0.841	0.964
1703.14	2192.64		4.702	7.222		0.864	0.955
1506.42	1299.81		5.18	6.37		0.912	0.97
655.155	1809.29		5.524	6.187		0.92	0.966
1785.12	2557.38		5.505	6.006		0.936	0.928
729.454	2495.77		4.01	7.283		0.847	0.966
figure3c														figure3c-standardized variable
Taxonomy	GF-NC1	GF-NC2	GF-NC3	GF-NC4	GF-NC5	GF-NC6	GF-HHE1	GF-HHE2	GF-HHE3	GF-HHE4	GF-HHE5	GF-HHE6		Taxonomy	GF-NC1	GF-NC2	GF-NC3	GF-NC4	GF-NC5	GF-NC6	GF-HHE1	GF-HHE2	GF-HHE3	GF-HHE4	GF-HHE5	GF-HHE6
Lactobacillus_murinus	3198	12523	7106	3326	7160	10160	4960	870	1278	967	767	1829		Lactobacillus_murinus	-0.333596	2.03382	0.65856	-0.301099	0.672269	1.4339	0.113737	-0.924624	-0.821042	-0.899998	-0.950773	-0.681155
Lactobacillus_johnsonii	313	184	212	134	150	284	8407	2750	5679	6201	3571	4617		Lactobacillus_johnsonii	-0.813945	-0.857777	-0.848263	-0.874766	-0.869329	-0.823798	1.93624	0.0141009	1.00932	1.18668	0.293061	0.648472
Lactobacillus_reuteri	3169	743	2306	3091	1528	3420	145	55	89	48	103	107		Lactobacillus_reuteri	1.39109	-0.352685	0.770779	1.33503	0.211563	1.57151	-0.782519	-0.84721	-0.822771	-0.852241	-0.812708	-0.809833
Lactobacillus_intestinalis	86	274	152	373	901	68	2	7	4	0	0	0		Lactobacillus_intestinalis	-0.262877	0.447362	-0.0135374	0.821371	2.81608	-0.330878	-0.580217	-0.561328	-0.572662	-0.587773	-0.587773	-0.587773
Trichinella_pseudospiralis	173	56	372	485	52	36	382	867	220	1310	1544	1493		Trichinella_pseudospiralis	-0.714415	-0.918533	-0.367239	-0.170099	-0.925512	-0.953425	-0.349793	0.496339	-0.632418	1.2692	1.67744	1.58846
Akkermansia_muciniphila	132	287	213	149	663	185	50	44	132	85	88	44		Akkermansia_muciniphila	-0.23763	0.668091	0.235682	-0.138293	2.8652	0.0720681	-0.716786	-0.751846	-0.23763	-0.512268	-0.494738	-0.751846
Faecalibaculum_rodentium	35	26	14	11	52	45	3	17	5	1	0	3		Faecalibaculum_rodentium	0.96695	0.46488	-0.204547	-0.371904	1.91531	1.52481	-0.818189	-0.0371904	-0.706618	-0.92976	-0.985546	-0.818189
Bacteroides_acidifaciens	90	127	150	109	147	74	179	356	198	211	234	242		Bacteroides_acidifaciens	-1.09876	-0.628316	-0.335879	-0.85718	-0.374023	-1.30219	0.0328462	2.28334	0.274425	0.439715	0.732153	0.83387
Ruminococcus_flavefaciens	26	5	12	23	7	33	2	4	0	3	1	12		Ruminococcus_flavefaciens	1.39938	-0.517163	0.121685	1.12559	-0.334635	2.03823	-0.790955	-0.608427	-0.973483	-0.699691	-0.882219	0.121685
Burkholderiales_bacterium_YL45	210	253	175	185	129	301	30	12	33	11	16	42		Burkholderiales_bacterium_YL45	0.889198	1.29777	0.556639	0.651656	0.119563	1.75385	-0.821102	-0.992132	-0.792597	-1.00163	-0.954126	-0.707082
Ruminococcus_sp_N15.MGS-57	9	61	123	6	11	24	129	390	143	146	270	23		Ruminococcus_sp_N15.MGS-57	-0.861155	-0.423208	0.0989592	-0.886421	-0.844311	-0.734824	0.149491	2.34765	0.2674	0.292666	1.337	-0.743246
Bifidobacterium_pseudolongum	31	72	48	21	131	64	14	19	2	2	2	2		Bifidobacterium_pseudolongum	-0.0766555	0.97097	0.357726	-0.332174	2.47853	0.766555	-0.511037	-0.383278	-0.817659	-0.817659	-0.817659	-0.817659
Bacteroides_thetaiotaomicron	33	37	75	34	14	23	13	14	10	15	6	10		Bacteroides_thetaiotaomicron	0.485296	0.693281	2.66913	0.537292	-0.502628	-0.034664	-0.554624	-0.502628	-0.710613	-0.450632	-0.918597	-0.710613
Bacteroides_caecimuris	53	56	76	85	30	23	18	7	17	8	16	38		Bacteroides_caecimuris	0.662304	0.776384	1.53692	1.87917	-0.212317	-0.478506	-0.668641	-1.08694	-0.706668	-1.04891	-0.744695	0.0918986
figure3g-LCA (ng/ml)
GF-NC	GF-HHE
2.54246	3.62581
3.51761	3.35065
3.2972	3.33469
2.78118	3.59519
2.65075	3.72278
3.22921	3.53339
figure3i-Center duration (s)			figure3i-Distance traveled (cm)			figure3i-Time in open arm (s)
GF-NC	GF-HHE		GF-NC	GF-HHE		GF-NC	GF-HHE
36.76	49.04		5642.59	5745.15		47.48	15.32
45.2	59.28		3662.96	5745.37		52.68	42.48
63.88	28.04		5734.45	5762.44		38.84	41.64
52.92	52.72		6336.81	5183.35		85.12	50
54.76	35.88		4413.67	6202.43		57.36	20.04
65.92	31.08		5766.81	5715.3		52	39.04
74.8	51.36		5910.95	6048.48		78.96	43.28
43.04	22.16		5411.51	5436.65		61.72	43.24
64.96	49		4724.73	6105.26		50.32	47.76
59.8	49.44		5754.61	7295.15		61.24	11.36
54.96			6004.27			33.64
figure3m-Frequence (Hz)
GF-NC	GF-HHE
0.97	2.43
1.55	3.99
0.89	1.27
3.16	2.34
1.45	3.98
2.23	3.55
1.09	2.09
0.88	3.65
1.75	2.25
0.91	6.91
figure3n-Amplitude (pA)
GF-NC	GF-HHE
8.11	8.17
7.07	6.86
7.92	6.92
7.22	9.67
6.48	7.51
8.65	8.53
8.43	11.4
8.52	7.32
9.13	9.09
7.67	7.56
figure3p-Frequence (Hz)
GF-NC	GF-HHE
4.34	3.07
2.92	2.66
2.57	1.46
2.61	5.68
3.44	3.61
2.32	2.16
2.23	2.74
5.56	3.67
4.1	3.35
5.61	3.26
figure3q-Amplitude (pA)
GF-NC	GF-HHE
28.53	42.63
40.33	39.15
36.05	35.68
35.18	50.22
28.26	46.51
22.54	40.32
47.93	40.85
49.21	37.8
32.06	46.92
47.45	46.5

## Sheet: Figure4
figure4a-Relative zo-1 protein			figure4a-Relative claudin-1 protein
NC	HHE		NC	HHE
0.897609	0.414959		1.03897	0.602798
1.19554	0.390409		1.01014	0.780244
0.906848	0.691386		0.95089	0.348031
figure4d (pg/mg)
	NC						HHE
Mo Eotaxin (74)
Mo G-CSF (54)
Mo GM-CSF (73)
Mo IFN-g (34)
Mo IL-1a (53)
Mo IL-1b (19)
Mo IL-2 (36)
Mo IL-3 (18)
Mo IL-4 (39)
Mo IL-5 (52)
Mo IL-6 (38)
Mo IL-9 (33)
Mo IL-10 (56)
Mo IL-12(p40) (76)
Mo IL-12(p70) (78)
Mo IL-13 (37)
Mo IL-17A (72)
Mo KC (57)
Mo MCP-1 (51)
Mo MIP-1a (77)
Mo MIP-1b (75)
Mo RANTES (55)
Mo TNF-a (21)
figure4c-Serum FITC-dextran 4k (ug/ml)
NC	HHE
2.955	4.745
3.045	3.575
2.33	4.24
2.565	5.12
3.31	4.13
figure4k-Evanblue (ug/g)
NC	HHE
figure4a-Relative zo-1 protein	6.4554
3.486	6.4819
3.99	6.7363
4.05	7.4147
4.998	6.7946
figure4l-Relative zo-1 protein			figure4l-Relative claudin-1 protein			figure4l-Relative occludin-1 protein
NC	HHE		NC	HHE		NC	HHE
1.13561	0.609741		0.952533	0.776589		1.21991	0.933889
1.26546	0.671412		1.02476	0.9103		1.19762	0.854173
0.76189	0.589583		1.02271	0.797163		0.968173	0.729856
figure4m (pg/mg)
	NC			HHE
Mo Eotaxin (74)	155.71	96.6	97.81	114.72	132.81	106.27
Mo G-CSF (54)	21.33	16.28	16.92	172.38	17.55	20.07
Mo GM-CSF (73)	57.72	55.84	64.86	63.13	51.93	53.91
Mo IFN-g (34)	68.62	79.53	76.63	85.02	106.63	98.88
Mo IL-1a (53)	70.2	57.27	38.96	48.51	49.55	45.13
Mo IL-1b (19)	39.45	20.21	13.23	20.58	20.94	18.39
Mo IL-2 (36)	316.37	233.74	240.47	244.28	267.76	246.33
Mo IL-3 (18)	8.8	6.97	8.5	7.28	6.97	7.28
Mo IL-4 (39)	2.53	2.04	2.9	2.78	2.04	2.29
Mo IL-5 (52)	7.76	6.8	6.22	6.02	5.64	5.83
Mo IL-6 (38)	9.92	7.13	6.92	11.63	8.15	7.94
Mo IL-9 (33)	106.63	79.91	80.31	79.91	74.28	76.7
Mo IL-10 (56)	67.5	49.77	62.21	71.89	53.34	53.34
Mo IL-12(p40) (76)	274.88	232.87	252.07	288.48	217.38	274.88
Mo IL-12(p70) (78)	333.34	238.69	258.19	241.76	226.37	265.38
Mo IL-13 (37)	567.34	384.28	299.6	274.71	318.59	296.86
Mo IL-17A (72)	69.63	67.87	69.09	68.14	60.42	64.76
Mo KC (57)	45.83	42.14	49.86	73.8	69.66	47.04
Mo MCP-1 (51)	294.16	289.76	271.75	530.75	253.02	280.83
Mo MIP-1a (77)	10.44	10.44	13.88	124.33	9.89	13.81
Mo MIP-1b (75)	123.01	101.17	119.54	169.78	105.61	108.53
Mo RANTES (55)	152.7	82.7	70.1	91.71	72.52	83.81
Mo TNF-a (21)	174.71	149.78	166.71	234	231.11	343.91
figure4n-Ratio of microglia
	1						2						3						4
NC	0.0605	0.065	0.0305	0.059	0.0523333	0.0433333	0.1455	0.2005	0.293	0.287667	0.317667	0.269667	0.2795	0.3185	0.293	0.278667	0.290667	0.327667	0.515	0.381	0.384	0.374667	0.313	0.359333
HHE	0.1635	0.138	0.1245	0.104	0.144333	0.0743333	0.2385	0.2805	0.2775	0.253667	0.260667	0.285	0.359	0.223	0.292	0.406667	0.344333	0.304667	0.2385	0.3145	0.3055	0.236	0.251	0.337
figure4o-Iba1+ cell/mm2			figure4o-Iba1+ CD68+			figure4o-Branches/cell			figure4o-Soma area (um2)
NC	HHE		NC	HHE		NC	HHE		NC	HHE
194	227.5		29.9972	38.3605		71	53		58.16	64.46
205	235		28.2228	42.9481		91	69		53.98	63.11
210	269		31.3347	44.1372		105	59		55.91	59.69
201	213		22.7621	33.2538		100	56		52.33	74.21
189	223		29.3211	40.2289		94	63		57.41	64.57
208	209		25.2824	30.8208		107	50		61.84	57.19

## Sheet: Figure4-Blots
Figur.4a
Figur.4l

## Sheet: Figure5
figure5d-pik3r1 relative mRNA expression			figure5d-AKT1 relative mRNA expression			figure5d-Nfkb1 relative mRNA expression
NC	HHE		NC	HHE		NC	HHE
0.858771	3.63463		0.652914	2.1223		0.947599	3.22607
1.38664	5.61794		1.62139	2.30744		1.63119	5.71976
1.13206	4.57857		1.29848	1.86324		1.30239	6.54829
figure5f-p-pi3k/pi3k			figure5f-p-AKT/AKT			figure5f-Relative NF-kB protein
NC	HHE		NC	HHE		NC	HHE
1.17095	2.67218		0.814821	1.59344		0.986325	1.66234
0.673471	3.69651		0.812513	2.22118		0.820868	1.60773
1.18795	4.15626		0.923018	1.5541		1.19281	1.78251
figure5g-Association analysis			figure5g-Association analysis
LCA	P-PI3K/PI3K		LCA	P-AKT/AKT
3.33744	1.17095		3.33744	1.16851
3.21524	0.673471		3.21524	0.871045
3.51324	1.18795		3.51324	1.32145
3.3449	0.959145		3.3449	0.814821
3.43943	0.966909		3.43943	0.812513
3.23606	1.08283		3.23606	0.923018
3.94144	2.67218		3.94144	1.59344
3.66115	3.69651		3.66115	2.22118
3.6967	4.15626		3.6967	1.5541
3.66022	2.09001		3.66022	1.56314
3.97403	1.38691		3.97403	1.59474
3.93592	2.81478		3.93592	1.6603
figure5i-p-pi3k/pi3k			figure5i-p-AKT/AKT			figure5i-Relative NF-kB protein
GF-NC	GF-HHE		GF-NC	GF-HHE		GF-NC	GF-HHE
0.870121	2.22269		1.0086	2.83299		1.28006	1.81644
1.03481	1.54028		1.1806	2.85846		0.905133	1.48461
1.11834	2.73535		0.849845	2.07173		0.814804	1.4467
figure5j-Association analysis			figure5j-Association analysis
LCA	P-PI3K/PI3K		2.54246	1.0086
2.54246	0.870121		3.51761	1.1806
3.51761	1.03481		3.2972	0.849845
3.2972	1.11834		2.78118	0.814354
2.78118	1.19268		2.65075	0.86514
2.65075	0.818211		3.22921	0.905878
3.22921	1.00456		3.62581	2.83299
3.62581	2.22269		3.35065	2.85846
3.35065	1.54028		3.33469	2.07173
3.33469	2.73535		3.59519	1.53271
3.59519	2.68938		3.72278	2.08665
3.72278	4.44123		3.53339	2.07757
3.53339	4.6152
figure-5k-Cxcr2-relative mRNA expression			figure-5k-Cxcl1-relative mRNA expression
GF-NC	GF-HHE		GF-NC	GF-HHE
1.11586	3.52158		0.82615	2.98231
1.14294	2.70559		0.758459	5.71474
0.784093	4.15945		1.59591	5.9172

## Sheet: Figure5-Blots
Figur.5e
Figur.5h

## Sheet: Figure6
figure6b-Relative expression	NC					HHE+S					HHE+L
Firmicutes	2.08351	2.43987	2.24149	1.35161	1.26712	1.2169	0.721148	1.18041	1.01935	0.873172	3.05334	2.34046	2.20949	1.64308	2.70441
Actinobacteriota	1.60742	1.96877	1.48201	2.24753	1.89856	1.04479	0.942015	1.19868	1.42878	0.561764	1.67576	2.31497	2.66243	2.38011	1.46301
Bacteroidota	0.565008	0.673556	0.484764	0.369812	0.98376	0.557065	0.587431	0.380316	0.623761	0.592366	0.57607	0.233645	0.430138	0.320878	0.710503
figure6c-LCA (ng/ml)
NC	HHE+S	HHE+L
1.333	2.65224	1.78864
2.95	3.22434	1.22068
2.329	4.5086	2.054
1.568	3.2305	2.97
1.334	2.44644	2.41264
2.094	3.2711	2.25928
figure6d-log10(concentration)
NC	HHE+S	HHE+L
4.10215	3.6909	4.05074
3.97408	3.96509	3.86488
3.92132	3.78858	3.96079
3.95313	3.66823	4.12102
4.21964	3.56308	4.14187
3.87471	3.97087	3.95853
figure6e-Center duration (s)				figure6e-Time in open arm (s)
NC	HHE+S	HHE+L		NC	HHE+S	HHE+L
65.04	49.24	57.07		77.24	45.4	66.73
64.12	15.16	54.32		43.8	14.32	44.12
45.32	49.32	55.63		53.04	47	33.52
32.12	17.8	43.82		79.2	10	51.07
60.56	16	42.11		63.44	17.88	72.57
50	44.6	43.01		23.12	47.16	46.78
63.8	22.76	57.05		55.52	17.6	70.03
56.12	43.92	50.13		74.32	34.28	64.83
65	47	54		65.32	46.96	68.92
figure6f-TNF-a (pg/mg)
NC	HHE+S	HHE+L
98.5667	115.285	78.5296
83.4518	110.326	98.7815
93.0852	119.319	90.0482
76.3963	97.937	91.9704
98.1074	124.489	101.189
figure6h-Frequence (Hz)
NC	HHE+S	HHE+L
2.33	6.08	2.7
1.65	5.43	5.49
3.82	4.87	4.15
4.46	8.01	4.18
5.83	3.9	3.72
3.57	8.5	5.16
4.33	4.5	2.66
2.81	4.21	5.29
1.98	7.83	3.06
5.36	5.02	2.18
figure6i-Amplitude (pA)
NC	HHE+S	HHE+L
14.31	18.43	18.92
25.49	14.39	14.94
19	22.31	11.99
14.15	21.62	20.36
21.26	16.4	21.1
15.22	15.4	14.65
21.69	19.03	17.25
19.35	24.43	23.02
15.86	17.12	17.035
17.42	19.89	14.33
figure6k-Frequence (Hz)
NC	HHE+S	HHE+L
6.88	6.56	5.1
5.14	4.52	8.57
4.9	7.52	7.44
4.31	5.3	8.74
6.52	8.02	7.24
7.86	4.62	8.84
5.5	9.83	3.2
6.55	2.53	2.67
4.91	4.39	6.31
6.38	6.13	6.89
figure6l-Amplitude (pA)
NC	HHE+S	HHE+L
35.07	36.04	39.13
37.11	44.6	44.14
40.91	48.05	37.16
39.45	32.61	41.09
30.14	42.16	44.41
37.16	45.74	41.72
48.12	35.49	35.71
48.01	43.04	42.69
32.41	48.17	32.35
37.02	44.59	37.48
figure6m-p-pi3k/pi3k				figure6m-p-AKT/AKT				figure6m-Relative NF-kB protein
NC	HHE+S	HHE+L		NC	HHE+S	HHE+L		NC	HHE+S	HHE+L
1.36476	5.00016	0.63068		1.0464	1.41907	1.05899		1.08045	1.72556	1.26101
0.826595	4.48332	0.563896		0.981469	1.4389	0.647041		0.95154	1.95628	1.56851
0.855326	4.40124	0.6688		0.969506	1.25356	0.863831		0.968008	2.16874	1.25179

## Sheet: Figure6-Blots
Figur.6m

## Sheet: Extended Data Fig 1
Extended Data Fig 1a-Center duration (s)
NC	HHE
35.6	21.08
16.44	32.64
23.48	18.32
24.8	38.64
30.24	11.64
36.44	9.12
17.86	41.6
12.42	15.08
21.08	16.08
18.67	17.24
15.43	30.4
12.99	26.96
Extended Data Fig 1b-Distance traveled (cm)
NC	HHE
5167.33	7034.71
6674.04	7523.99
6022.82	7337.04
5644.29	7183.49
6123.47	5944.29
7691.94	6749
7526.16	6412.48
7223.73	6774.13
7534.36	6570.58
6993.39	7050.06
6685.24	7391.78
7971.76	8010.77
Extended Data Fig 1c-Time in open arm (s)
NC	HHE
10.56	15.88
9.78	15
21.43	20.12
41.12	10.33
22.22	12.88
7.88	3.52
6.86	9.52
7.93	11.52
24.21	20.24
12.66	14
23.38	23.44
17.37	31.52
Extended Data Fig 1d-Immobility time (s)
NC	HHE
77	45
30	75
82	78
116	62
138	107
98	127
87	108
101	46
76	83
88	93
83	89
91	76
Extended Data Fig 1e-Immobility time (s)
NC	HHE
29	44
153	52
113	99
118	113
34	89
105	91
89	108
83	126
23	59
92	121
77	118
69	78
Extended Data Fig 1f-Sucrose perference (%)
NC	HHE
94.9153	95.5357
95.302	96.5517
95.9391	90.6863
97.3282	97.4468
91.1504	97.6109
95.3191	98.5816
95.2537	71.5116
94.5763	91.7808
96.2463	94.709
97.3739	92.8058
98.564	93.5484
93.4431	96.6527

[truncated: 18 more sheets: Extended Data Fig 2, Extended Data Fig 2-Blots, Extended Data Fig 3, Extended Data Fig 4, Extended Data Fig 5, Extended Data Fig 7, Extended Data Fig 9, Extended Data Fig 9-Blots, Extended Data Fig 10, Extended Data Fig 10-Blots, Extended Data Fig 11, Extended Data Fig 11-Blots, Extended Data Fig 12, Extended Data Fig 12-Blots, Extended Data Fig 13, Extended Data Fig 14, Extended Data Fig 15, The demographic information]
